# Supplementary material for: Early excitatory-inhibitory cortical modifications following skill learning are associated with motor memory consolidation and plasticity overnight
Source: Nat Commun. 2024 Jan 30;15:906. doi: 10.1038/s41467-024-44979-9 (PMC10828487; doi:10.1038/s41467-024-44979-9)
Supplement: Supplementary file 4 — Source Data [file 41467_2024_44979_MOESM4_ESM.xlsx]

## Sheet: Figure 2a
Figure 2a
		Glutamate								GABA
	Group	PRE	POST1	POST2	POST3	POST4	Overnight		Group	PRE	POST1	POST2	POST3	POST4	Overnight
	Learning	9.4652	8.5591	7.9684	8.0563	8.2857	7.7072		Learning	0.8201	1.0427	1.0976	0.8979	1.0419	0.6187
	Learning	8.0975	8.4323	8.5622	NA	NA	8.1818		Learning	0.6693	0.6814	0.9333	NA	NA	0.8734
	Learning	7.1416	7.3527	7.1915	7.2429	7.5025	8.9647		Learning	0.9039	0.6603	0.835	0.8836	0.7241	0.3967
	Learning	9.0028	8.3661	8.5154	8.3862	8.728	8.9394		Learning	1.1391	1.3028	0.589	1.2124	0.888	1.0441
	Learning	7.7682	7.4887	7.0669	7.3573	7.5908	7.7795		Learning	0.5398	0.7948	0.8103	0.7999	0.835	0.7826
	Learning	6.9374	7.346	7.3363	6.7434	7.2502	8.3636		Learning	0.7504	0.9293	0.857	0.8343	0.7334	1.1487
	Learning	7.2095	7.7321	7.4934	7.7454	7.5896	9.3274		Learning	0.9759	0.226	0.8085	0.6966	0.5556	1.038
	Learning	9.0242	8.8744	9.7685	10.4021	NA	8.3525		Learning	0.884	1.3773	1.2865	NA	1.3319	0.6203
	Learning	7.8264	8.3523	7.5574	8.061	7.8816	8.7561		Learning	0.5455	0.9655	0.8508	1.0125	0.6744	0.7308
	Learning	7.1032	6.8634	6.9338	7.2764	6.7454	7.857		Learning	0.6863	0.7561	1.0208	0.5093	0.5721	0.6986
	Learning	7.7796	7.818	7.7316	8.1339	7.6711	7.7709		Learning	0.6389	0.5266	0.5092	0.4852	0.9061	0.8121
	Learning	6.7737	6.4186	6.8949	6.9592	7.6187	7.0829		Learning	1.0313	0.4201	0.7322	0.645	0.8989	0.6004
	Learning	8.8108	9.686	9.033	8.8783	9.078	9.0085		Learning	0.7431	0.402	1.0292	0.847	0.8317	1.0491
	Learning	7.6389	6.9324	7.0522	NA	6.9665	8.0209		Learning	0.6897	0.6122	0.7172	NA	0.6284	1.0052
	Learning	7.6479	7.9558	8.3948	8.5665	8.3399	8.6032		Learning	0.6397	0.3258	0.7859	0.7726	0.7144	0.6782
	Learning	7.8775	7.8879	7.9757	7.8643	8.2383	8.07		Learning	0.8393	0.9644	0.8247	0.7077	0.8835	0.6013
	Learning	7.3185	8.1355	8.5596	8.1227	8.4516	7.6626		Learning	0.5366	0.526	0.4944	0.8151	0.781	0.9626
	Learning	7.1735	7.7444	7.6941	7.5322	7.6245	7.7704		Learning	0.8308	0.9879	0.6062	0.5829	0.8732	0.4964
	Learning	6.8894	6.6511	7.1199	6.8242	7.1052	6.7639		Learning	0.8252	0.4013	0.818	0.6032	0.6099	1.0237
	Learning	7.691	8.1116	8.2429	7.9501	7.9366	7.9066		Learning	0.9758	0.8864	0.7812	0.7802	0.8528	0.4386
	Learning	8.4819	8.4819	7.8486	7.748	8.48	8.1621		Learning	0.8275	0.8959	0.713	0.8805	0.9168	0.5491
	Learning	9.4315	9.6428	9.1084	9.3016	9.8249	8.9124		Learning	1.115	1.1807	1.1689	0.7952	0.9259	1.0418
	Learning	8.6664	8.347	8.1925	7.6712	7.7876	8.3527		Learning	0.5321	0.4711	0.9536	0.5688	0.7087	0.5114
	Learning	7.8348	7.5285	7.5973	7.9844	8.4229	7.7703		Learning	0.9646	0.8509	0.6562	0.6062	0.804	0.775
	Learning	7.4796	7.5776	7.8181	7.6595	7.9012	7.4032		Learning	0.6817	0.7082	0.8385	0.5121	0.4362	0.7898
	Learning	8.0566	7.7513	8.1845	8.1009	8.1423	7.5284		Learning	0.5542	0.7589	0.7819	0.5839	0.7595	0.8726
	Learning	8.8296	8.2548	8.8289	8.2196	8.3626	7.6201		Learning	0.4288	0.6246	0.6662	0.9528	0.8045	0.5795
	Learning	7.181	8.2453	8.2845	8.7958	8.7257	7.8917		Learning	0.7587	0.8207	0.6243	0.7362	0.9023	0.8413
	Learning	7.9248	8.9463	9.1453	9.9905	9.4172	8.2352		Learning	1.046	0.8663	1.0575	0.5617	0.8949	0.5222
	Learning	7.14	8	8.39	NA	7.5	7.39		Learning	0.6	0.75	0.66	NA	0.75	0.81
	Learning	6.9532	NA	NA	NA	7.4	7.7561		Learning	0.5279	NA	NA	NA	0.796	0.7977
	Learning	7.7812	7.6495	7.8288	7.794	8.1481	8.1446		Learning	0.8536	0.687	0.6736	0.6998	0.5646	0.5714
	Learning	8.3023	8.0799	8.1223	8.2446	8.3116	7.6849		Learning	0.8119	0.5429	0.8974	0.7793	0.8101	0.7528
	Learning	8.6215	9.1389	8.6493	8.0911	9.1801	8.5954		Learning	0.8537	0.8388	1.0472	0.7687	0.6885	0.9912
	Learning	7.8871	8.282	7.7471	7.8489	8.097	7.3383		Learning	0.7164	0.6518	0.6204	0.2558	0.8179	0.8016
	Learning	8.3266	7.9925	7.9224	8.1555	7.7484	7.4845		Learning	1.1679	0.9332	0.9237	0.9823	0.9926	0.9372
	Control	8.3449	9.0271	8.7524	9.0225	8.8257	7.8761		Control	0.3015	0.8132	1.0534	0.4307	0.8489	0.4887
	Control	8.5505	9.1535	8.9912	8.8837	8.5328	7.7293		Control	0.7789	0.743	1.0252	1.0507	0.7927	1.0028
	Control	8.8532	9.3018	9.4438	9.7391	9.6763	8.1961		Control	1.0613	1.1328	0.9788	1.0509	NA	0.6418
	Control	6.2244	6.3701	6.3315	6.8765	6.8146	6.3523		Control	0.3338	0.6798	0.4685	0.9742	NA	0.4295
	Control	7.728	8.244	7.9942	8.4884	8.0171	7.6427		Control	0.9861	1.0315	1.0688	0.9041	1.044	0.8936
	Control	6.4771	6.7327	6.8423	7.1066	6.9185	6.7953		Control	0.7661	0.8464	0.8881	0.5979	0.675	0.5891
	Control	7.5694	8.1962	7.6046	7.6566	7.5813	7.9842		Control	0.9884	0.6347	0.8261	0.912	0.7933	0.9844
	Control	7.7315	7.562	7.4752	7.302	7.2929	8.2581		Control	0.7431	0.6166	0.6591	0.8954	0.6904	1.0162
	Control	7.9182	8.7208	8.7208	8.7208	8.7208	8.2937		Control	0.6826	0.8895	0.8895	0.8895	0.8895	1.0161
	Control	7.8102	7.8677	7.7233	7.8457	7.6177	7.7313		Control	0.704	0.5514	0.6898	0.7035	0.615	0.6321
	Control	7.8392	7.9356	7.7745	7.6184	7.7665	7.3289		Control	0.6765	0.7957	0.6842	0.7957	0.6923	0.7446
	Control	7.2015	7.2695	7.1378	7.3705	7.3151	6.6997		Control	0.7577	0.8918	0.4514	1.048	0.5625	0.9757
	Control	6.9851	7.8404	7.9967	7.7256	7.4753	6.8073		Control	0.7748	0.7462	0.9662	0.7881	0.6067	0.7511
	Control	8.5855	8.8691	6.101	7.6665	6.3408	7.866		Control	0.7806	0.5584	0.6255	0.74	0.4144	0.8244
	Control	6.9788	6.7585	6.3745	6.7381	6.4792	7.0148		Control	0.6554	0.7597	NA	0.6218	0.7052	0.5192
	Control	8.5917	8.3235	7.1808	7.3931	7.1432	6.2365		Control	1.1259	0.8	0.7904	0.2555	0.5931
	Control	6.6575	7.3165	6.7259	6.7534	6.4931	7.9681		Control	0.4524	0.5381	0.7281	0.9893	0.8857	0.965
	Control	6.4089	6.995	6.8794	6.8612	6.6341	7.1746		Control	0.6354	0.6602	0.6707	0.4778	0.6573	0.8587
	Control	9.4021	9.557	9.5998	9.7345	9.7754	10.0488		Control	1.1081	1.1263	0.789	1.1543	1.1555	1.1682
	Control	7.7742	8.3318	7.9656	NA	7.7542	9.2453		Control	0.8424	0.6989	0.6923	NA	0.9125	0.6819
	Control	9.1239	9.3757	8.5418	NA	NA	9.852		Control	0.8967	0.8724	0.666	NA	NA	1.2823

## Sheet: Figure 2b
Figure 2b
	Group		Glu_Pre	GABA_pre		Glu_post_avg	GABA_post_avg
	Learning		9.4652	0.8201		8.22	1.02
	Learning		8.0975	0.6693		NA	NA
	Learning		7.1416	0.9039		7.32	0.78
	Learning		9.0028	1.1391		8.5	1
	Learning		7.7682	0.5398		7.38	0.81
	Learning		6.9374	0.7504		7.17	0.84
	Learning		7.2095	0.9759		7.64	0.57
	Learning		9.0242	0.884		9.68	1.37
	Learning		7.8264	0.5455		7.96	0.88
	Learning		7.1032	0.6863		6.95	0.71
	Learning		7.7796	0.6389		7.84	0.61
	Learning		6.7737	1.0313		6.97	0.67
	Learning		8.8108	0.7431		9.17	0.78
	Learning		7.6389	0.6897		6.98	0.65
	Learning		7.6479	0.6397		8.31	0.65
	Learning		7.8775	0.8393		7.99	0.85
	Learning		7.3185	0.5366		8.32	0.65
	Learning		7.1735	0.8308		7.65	0.76
	Learning		6.8894	0.8252		6.93	0.61
	Learning		7.691	0.9758		8.06	0.83
	Learning		8.4819	0.8275		8.14	0.85
	Learning		9.4315	1.115		9.47	1.02
	Learning		8.6664	0.5321		8	0.68
	Learning		7.8348	0.9646		7.88	0.73
	Learning		7.4796	0.6817		7.74	0.62
	Learning		8.0566	0.5542		8.04	0.72
	Learning		8.8296	0.4288		8.42	0.76
	Learning		7.181	0.7587		8.51	0.77
	Learning		7.9248	1.046		9.37	0.85
	Learning		7.14	0.6		7.96	0.72
	Learning		6.9532	0.5279		NA	NA
	Learning		7.7812	0.8536		7.86	0.66
	Learning		8.3023	0.8119		8.19	0.76
	Learning		8.6215	0.8537		8.76	0.84
	Learning		7.8871	0.7164		7.99	0.59
	Learning		8.3266	1.1679		7.95	0.96
	Control		8.3449	0.3015		8.91	0.79
	Control		8.5505	0.7789		8.89	0.9
	Control		8.8532	1.0613		9.54	1.05
	Control		6.2244	0.3338		6.6	0.71
	Control		7.728	0.9861		8.19	1.01
	Control		6.4771	0.7661		6.9	0.75
	Control		7.5694	0.9884		7.76	0.79
	Control		7.7315	0.7431		7.41	0.72
	Control		7.9182	0.6826		8.72	0.89
	Control		7.8102	0.704		7.76	0.64
	Control		7.8392	0.6765		7.77	0.74
	Control		7.2015	0.7577		7.27	0.74
	Control		6.9851	0.7748		7.76	0.78
	Control		8.5855	0.7806		7.24	0.58
	Control		6.9788	0.6554		6.59	0.7
	Control		8.5917	1.1259		7.51	0.61
	Control		6.6575	0.4524		6.82	0.79
	Control		6.4089	0.6354		6.84	0.62
	Control		9.4021	1.1081		9.67	1.06
	Control		7.7742	0.8424		8.02	0.77
	Control		9.1239	0.8967		NA	NA

## Sheet: Figure 2c
Figure 2c
	Group		Glu_Pre	Glu_change		GABA_Pre	GABA_change
	Learning		9.4652	-13.18		0.8201	24.38
	Learning		8.0975	NA		0.6693	NA
	Learning		7.1416	2.53		0.9039	-14.18
	Learning		9.0028	-5.6		1.1391	-12.38
	Learning		7.7682	-5.05		0.5398	50.06
	Learning		6.9374	3.34		0.7504	11.74
	Learning		7.2095	5.97		0.9759	-41.42
	Learning		9.0242	7.29		0.884	55.27
	Learning		7.8264	1.75		0.5455	60.55
	Learning		7.1032	-2.09		0.6863	4.12
	Learning		7.7796	0.76		0.6389	-5.03
	Learning		6.7737	2.94		1.0313	-34.64
	Learning		8.8108	4.06		0.7431	4.63
	Learning		7.6389	-8.58		0.6897	-5.38
	Learning		7.6479	8.71		0.6397	1.56
	Learning		7.8775	1.45		0.8393	0.69
	Learning		7.3185	13.65		0.5366	21.9
	Learning		7.1735	6.63		0.8308	-8.21
	Learning		6.8894	0.52		0.8252	-26.31
	Learning		7.691	4.8		0.9758	-15.44
	Learning		8.4819	-4.04		0.8275	2.91
	Learning		9.4315	0.4		1.115	-8.73
	Learning		8.6664	-7.69		0.5321	26.96
	Learning		7.8348	0.62		0.9646	-24.39
	Learning		7.4796	3.47		0.6817	-8.5
	Learning		8.0566	-0.15		0.5542	30.11
	Learning		8.8296	-4.68		0.4288	62.88
	Learning		7.181	17.23		0.7587	1.6
	Learning		7.9248	15.71		1.046	-19.21
	Learning		7.14	11.47		0.6	20.51
	Learning		6.9532	NA		0.5279	NA
	Learning		7.7812	0.95		0.8536	-23.12
	Learning		8.3023	-1.36		0.8119	-6.71
	Learning		8.6215	1.66		0.8537	-2.1
	Learning		7.8871	1.35		0.7164	-18.14
	Learning		8.3266	-4.47		1.1679	-17.98
	Control		8.3449	6.73		0.3015	NA
	Control		8.5505	3.97		0.7789	15.92
	Control		8.8532	7.76		1.0613	-0.67
	Control		6.2244	6		0.3338	NA
	Control		7.728	5.93		0.9861	2.64
	Control		6.4771	6.53		0.7661	-1.86
	Control		7.5694	2.51		0.9884	-19.92
	Control		7.7315	-4.18		0.7431	-3.73
	Control		7.9182	10.14		0.6826	30.31
	Control		7.8102	-0.6		0.704	-9.1
	Control		7.8392	-0.83		0.6765	9.68
	Control		7.2015	1		0.7577	-2.54
	Control		6.9851	11.09		0.7748	0.26
	Control		8.5855	NA		0.7806	-25.11
	Control		6.9788	-5.61		0.6554	6.13
	Control		8.5917	-12.59		1.1259	-45.84
	Control		6.6575	2.47		0.4524	58.55
	Control		6.4089	6.76		0.6354	-2.97
	Control		9.4021	2.81		1.1081	-4.68
	Control		7.7742	3.13		0.8424	-8.84
	Control		9.1239	NA		0.8967	NA

## Sheet: Figure 3a
Figure 3a
	Subject	Trial1_1	Trial2_1	Trial3_1	Trial4_1	Trial5_1	Trial6_1	Trial7_1	Trial8_1	Trial9_1	Trial10_1	Trial11_1	Trial12_1	Trial1_2
	1	9	15	14	16	17	15	17	18	19	17	19	18	17
	2	8	9	13	16	16	15	14	14	16	16	15	17	19
	3	9	10	13	14	16	14	15	13	14	15	17	15	15
	4	9	13	15	15	15	16	17	17	17	17	18	16	18
	5	4	9	14	16	16	17	15	17	16	17	18	20	21
	6	7	18	18	10	10	17	20	22	21	22	23	22	25
	7	9	13	9	12	13	14	12	14	14	15	12	15	15
	8	1	7	8	11	11	11	12	13	13	14	17	14	16
	9	11	19	19	19	17	16	15	19	23	19	17	17	19
	10	8	15	17	18	19	21	19	21	20	19	16	18	21
	11	7	11	14	12	13	13	12	13	11	12	13	14	13
	12	7	11	11	10	13	14	13	14	12	14	10	18	18
	13	10	18	24	22	21	24	22	24	23	22	26	25	27
	14	13	17	16	18	16	19	18	21	19	19	18	19	19
	15	8	11	12	16	16	16	16	16	16	15	20	20	22
	16	4	9	12	13	14	14	15	10	14	13	14	14	16
	17	7	12	15	14	15	16	15	16	16	16	17	17	22
	18	13	20	22	21	24	22	20	20	24	24	26	28	28
	19	10	12	15	15	16	17	17	16	18	19	20	21	22
	20	1	8	8	8	9	12	13	13	6	13	16	11	14
	21	1	9	10	12	13	13	14	15	15	17	15	12	11
	22	2	6	12	12	12	11	11	15	14	16	15	13	14
	23	8	8	9	10	10	10	7	10	11	11	10	11	13
	24	2	10	10	11	13	13	9	11	12	13	10	11	14
	25	13	18	20	22	25	23	22	18	21	21	13	22	23
	26	2	7	8	7	8	9	11	13	15	15	14	14	15
	27	14	21	22	27	25	26	27	25	25	28	30	29	32
	28	4	5	10	11	13	16	16	13	11	10	8	12	17
	29	8	15	17	18	16	18	18	19	26	21	21	19	21
	30	7	8	14	17	19	19	21	19	20	19	17	17	20
	31	3	5	5	5	6	7	9	8	10	9	10	9	10
	32	14	26	27	29	26	26	26	26	29	27	27	27	28
	33	6	14	13	16	15	16	18	25	27	24	24	25	29
	34	2	9	6	9	6	6	5	8	7	4	11	9	11
	35	4	8	9	10	10	12	10	9	11	14	11	15	15
	36	2	7	11	11	14	11	14	12	12	15	12	15	18

## Sheet: Figure 3b
Figure 3b
		left panel		center panel		right panel
		Glu_change	Perf_change	Glu_change	Perf_change	Glu_change	Perf_change
		-10.5669	-16.8241	-14.9584	-15.8829	-14.156	-16.9628
		2.68233	0.919243	NA	NA	NA	NA
		0.921761	-10.9211	0.765269	-11.2164	0.107074	-10.9891
		-8.43053	0.482932	-7.21949	1.93247	-7.94166	2.07693
		-4.1293	-5.82844	-3.68604	-4.66236	-5.06238	-6.68437
		5.21085	5.07875	1.9135	6.31478	1.9692	5.75928
		4.50356	-8.82138	0.359795	-10.7572	2.55875	-9.25067
		-2.61475	-0.760992	NA	1.06543	7.37092	-1.81645
		6.33953	-2.2448	-2.0539	0.898807	2.07035	-2.63177
		-4.61784	6.11236	-8.71727	7.20469	-3.8011	6.55235
		-1.50639	-19.1013	-4.18284	-20.1878	-1.3469	-19.3968
		-7.46355	-7.63183	8.89527	-9.53724	-0.177393	-7.64071
		8.53436	4.30649	1.33616	2.21611	2.4791	2.61932
		-10.7006	-9.01023	-12.0949	-9.00923	-10.6198	-8.82715
		2.13356	3.22489	6.48341	1.18958	6.93793	1.41083
		-1.40519	0.959916	0.800915	1.96472	-0.449366	1.66677
		9.65853	18.7258	13.3076	18.1117	12.568	17.4819
		7.75783	-4.49212	4.9319	-3.83003	4.6311	-2.5186
		-5.29793	-1.2734	-0.282497	-2.69411	-2.2473	-1.36776
		3.31966	13.0309	-1.59131	13.4871	2.26754	13.6405
		-1.81176	-22.6657	-3.99665	-21.9762	-5.89073	-22.4557
		0.485613	-5.89687	-0.38218	-4.79462	-1.8571	-5.00635
		-5.87299	4.03683	-13.6855	3.48901	-8.6841	1.84371
		-6.09768	13.1416	2.61967	13.5671	-2.23719	14.2117
		0.347657	-3.17254	2.13308	-2.10781	1.36484	-2.03994
		-5.01247	-7.1101	-1.86182	-5.80744	-0.981944	-7.35363
		-6.24129	5.3699	-4.24818	5.48651	-4.08364	3.97025
		13.0068	27.3385	17.753	27.8626	15.3317	27.6279
		11.3551	1.76608	15.3851	1.62722	13.1684	2.58177
		10.8875	5.80794	2.30816	6.7356	10.3376	5.80588
		NA	NA	10.3706	-5.33933	NA	NA
		-2.52886	0.185959	2.13737	0.0391397	-1.60582	1.45575
		-3.89437	11.769	-1.91142	10.4566	-3.35234	11.343
		3.77252	6.38257	1.17031	7.35761	-0.420371	6.37692
		3.22628	-11.6757	-0.705678	-11.891	-1.2166	-10.7364
		-5.951	8.79064	-11.0931	8.68697	-7.0308	9.25343

## Sheet: Figure 3c
Figure 3c
		left panel		center panel		right panel
		GABA_change	Perf_change	GABA_change	Perf_change	GABA_change	Perf_change
		24.3953	-9.4393	14.5067	-7.96826	13.1859	-5.18205
		4.12769	-0.435629	NA	NA	NA	NA
		-25.4181	-12.738	-24.8048	-12.3779	-15.1437	-12.4463
		12.241	6.01098	-30.4627	4.53226	-18.3654	6.3432
		47.1142	-1.05021	46.3793	-1.27832	42.4076	0.956299
		27.6773	3.43664	-7.79353	5.12265	7.77406	4.99427
		-73.6698	-15.1549	-47.891	-12.4837	-40.4676	-14.8434
		55.398	3.55201	NA	NA	57.451	-2.10166
		80.2968	-1.89476	16.7565	2.50374	58.1652	1.11015
		9.78919	9.29566	-26.0194	10.6858	-0.897047	9.31211
		-17.1609	-19.0878	34.2132	-16.9387	-6.48622	-18.9798
		-60.3611	-6.32313	-14.7531	-14.4013	-36.8554	-10.8597
		-40.0113	-2.68046	5.60322	1.74279	-0.414943	0.728451
		-13.693	-3.46559	-19.9267	-3.65784	-14.5053	-2.20791
		-46.282	-0.348715	8.20046	-1.72681	1.57182	-3.63236
		15.1916	2.54357	0.208815	1.61892	-0.381895	1.96794
		3.02238	13.2509	44.9744	13.048	26.1434	10.4647
		24.5548	-7.77534	0.0110983	-6.28013	-13.3035	-7.19018
		-51.2729	-0.768744	-32.1479	-3.6031	-31.3533	-2.53916
		-7.34758	10.7269	-18.1017	13.7296	-13.1659	10.7482
		8.16298	-21.1991	3.87549	-19.8179	-0.233113	-18.0736
		6.80791	-5.83697	-22.1419	-5.29225	-9.8934	-4.51787
		-13.1457	6.79647	22.0144	11.0489	22.2772	10.361
		-13.5597	16.0113	-20.2996	11.6521	-24.4442	13.6611
		5.97827	-3.07404	-41.0517	-4.51166	-12.3935	-4.18723
		35.7246	-2.39087	30.4779	-3.83121	28.1469	-4.05996
		45.9484	11.3199	77.5393	10.1483	50.9935	11.6601
		13.7226	20.4518	21.1959	19.8285	10.3042	17.1044
		-11.1779	-5.41228	-13.7053	-6.41854	-14.8059	-8.60808
		30.7432	1.01301	20.89	6.31826	23.5392	0.219121
		NA	NA	59.7311	-8.42949	NA	NA
		-17.7299	0.766457	-39.5643	-2.33636	-30.8839	-0.152459
		-32.057	12.4236	-7.78188	11.147	-14.7739	12.5054
		-0.0741835	4.18096	-23.3307	6.06709	-0.588196	6.63765
		-6.70525	-13.893	8.23606	-11.2286	-19.7609	-11.624
		-21.2299	11.1886	-25.0374	13.388	-22.8427	12.4317

## Sheet: Figure 4b
Figure 4b
	Group	Glu_post1	Put_overnight	Glu_30_avg	Put_overnight	Glu_post1	PCC_overnight	Glu_30_avg	PCC_overnight
	Learning	-11.8584	-0.337099	-15.1944	-0.389475	-10.6271	-0.526989	-15.1944	-0.585781
	Learning	1.69268	0.306439	NA	NA	2.7205	0.0602807	NA	NA
	Learning	0.353645	0.079799	0.586244	0.134818	1.15039	0.174472	0.586244	0.225971
	Learning	-9.4335	-0.493078	-7.54705	-0.460933	-8.30476	-0.278448	-7.54705	-0.266911
	Learning	-5.77031	0.120754	-7.11141	0.00418735	-4.37748	0.511049	-7.11141	0.393093
	Learning	3.58216	0.168181	1.34877	0.144366	4.78698	-0.08995	1.34877	-0.125539
	Learning	4.35042	0.239031	4.07613	0.375293	4.74632	-0.470298	4.07613	-0.330405
	Learning	-3.78	0.126995	5.21905	-0.00465855	-2.31839	0.27873	5.21905	0.14475
	Learning	4.72454	0.11965	-0.330624	-0.0330542	6.35641	-0.412254	-0.330624	-0.573706
	Learning	-5.76819	-0.0592119	-4.06727	-0.0604318	-4.67319	0.287783	-4.06727	0.276665
	Learning	-2.06128	-8.72623e-05	-1.20051	0.031043	-1.18925	0.682881	-1.20051	0.711318
	Learning	-8.03631	0.0228197	1.03372	0.136489	-7.49924	0.305469	1.03372	0.418737
	Learning	7.21227	0.317975	2.08179	0.341477	7.85676	0.187467	2.08179	0.225848
	Learning	-11.764	-0.211368	-10.5399	-0.182408	-10.841	0.0585699	-10.5399	0.0818785
	Learning	1.29364	0.277816	6.73742	0.309345	1.91266	-0.105378	6.73742	-0.0592357
	Learning	-2.23033	0.16997	-0.520991	0.173906	-1.09725	0.182036	-0.520991	0.172158
	Learning	8.7004	0.421895	11.6402	0.388231	9.69778	0.21688	11.6402	0.18819
	Learning	5.62318	0.0108118	4.67531	0.0319461	6.7884	0.00562589	4.67531	0.00641067
	Learning	-6.20988	0.136057	-1.40154	0.228268	-5.60934	0.162558	-1.40154	0.255397
	Learning	2.9682	0.0967891	2.85855	0.146313	3.90789	-0.889564	2.85855	-0.852011
	Learning	-2.39935	0.126213	-6.01506	0.128457	-1.31963	-0.103922	-6.01506	-0.111398
	Learning	-0.173342	-0.260282	-1.55374	-0.232041	0.887263	-0.026058	-1.55374	-0.0127566
	Learning	-6.20531	0.42093	-9.7091	0.380806	-5.28411	0.568372	-9.7091	0.540087
	Learning	-6.42725	-0.0578217	-1.30506	0.0120605	-5.5087	-0.00192366	-1.30506	0.0523224
	Learning	-1.1151	-0.359103	1.51584	-0.330433	-0.0705609	0.172147	1.51584	0.186875
	Learning	-6.02085	0.0648123	-2.17487	-0.00433302	-4.71077	0.111806	-2.17487	0.0350424
	Learning	-8.6896	0.0745268	-6.76489	-0.0687389	-7.30946	0.129631	-6.76489	-0.00743765
	Learning	12.4201	0.177967	15.2573	0.183059	13.499	-0.364012	15.2573	-0.3693
	Learning	10.3411	-0.310003	13.7755	-0.248721	11.2163	-0.136761	13.7755	-0.0859732
	Learning	9.70144	0.234909	9.46271	0.191605	10.919	-0.0685322	9.46271	-0.119583
	Learning	NA	NA	NA	NA	NA	NA	NA	NA
	Learning	-4.25269	-0.0615804	-0.977383	0.0091435	-3.39624	0.37114	-0.977383	0.430289
	Learning	-5.32268	-0.0372461	-3.31744	0.0046371	-4.57558	-0.201074	-3.31744	-0.155992
	Learning	3.54176	0.2038	-0.305881	0.221375	4.54098	0.027086	-0.305881	0.0366257
	Learning	2.50903	-0.347247	-0.586504	-0.29201	3.44983	-0.599438	-0.586504	-0.557687
	Learning	-6.5761	-0.0462474	-6.4068	0.0137473	-5.72431	-0.219381	-6.4068	-0.167943
	Control	NA	NA	NA	NA
	Control	4.57495	0.0229838	1.97112	0.00332407
	Control	2.66165	-0.191791	5.7915	-0.181184
	Control	NA	NA	NA	NA
	Control	4.25908	-0.202776	3.95544	-0.198266
	Control	1.56364	-0.0800692	4.56368	-0.0686386
	Control	5.62169	-0.271371	0.576756	-0.200002
	Control	-4.73799	0.107271	-6.1429	0.135362
	Control	7.87018	-0.00093996	8.11476	-0.0674609
	Control	-1.83538	-0.184875	-2.55306	-0.14315
	Control	-1.1144	-0.186782	-2.81746	-0.203327
	Control	-1.40393	0.303255	-0.965075	0.312816
	Control	9.77035	-0.126593	9.1198	-0.113174
	Control	0.684711	-0.228001	NA	-0.148899
	Control	-5.51445	0.0724307	-7.59095	0.0642681
	Control	-5.73811	-0.338222	-14.4758	-0.214551
	Control	7.56336	-0.116174	0.393039	-0.237876
	Control	6.72496	-0.0830984	4.79571	-0.066264
	Control	-0.78832	-0.0341389	0.848844	-0.0126057
	Control	4.62195	0.0172659	1.17646	0.0562939
	Control	0.296113	0.183859	NA	NA

## Sheet: Figure 5
Figure 5
		Group	GABA_post30_change	M1_vol_change	GABA_post30_change	PCC_vol_change
		Learning	29.5212	0.00839975	10.9892	0.0266255
		Learning	NA	NA	NA	NA
		Learning	-24.5062	0.000628881	-23.991	-0.00635005
		Learning	-23.3776	0.0281584	-31.6768	0.00463862
		Learning	53.0407	-0.0179529	45.5786	0.00663969
		Learning	-6.66766	0.0105795	-6.7367	0.00664919
		Learning	-47.7753	-0.0239243	-47.0181	-0.0233497
		Learning	NA	NA	NA	NA
		Learning	20.7704	-0.0233812	16.5619	-0.00135613
		Learning	-17.1722	0.0163548	-27.628	0.00663584
		Learning	39.8104	0.000296791	33.3205	-0.0423591
		Learning	-20.4596	0.0233739	-11.8714	0.00366033
		Learning	8.12139	-0.0325525	6.44399	-0.0273529
		Learning	-7.90026	-0.0164256	-22.4463	0.0136306
		Learning	5.44471	-0.0233588	10.305	0.00965554
		Learning	0.844006	-0.0396924	0.843681	-0.0373507
		Learning	36.7121	-0.0383093	48.5662	0.00466454
		Learning	-0.01814	0.000218911	1.84614	0.0106517
		Learning	-29.9291	-0.0163566	-31.5016	-0.00635274
		Learning	-16.4734	NA	-17.9744	0.0156474
		Learning	8.22592	-0.00693963	3.22693	-0.00635715
		Learning	-21.22	0.0575818	-21.6615	0.0326487
		Learning	34.7221	-0.00655148	18.7175	0.0106287
		Learning	-22.262	0.0117638	-19.0744	-0.00334662
		Learning	-40.865	0.0155512	-39.7143	-0.0153492
		Learning	34.0388	-0.0113309	30.2212	-0.00935563
		Learning	87.189	-0.0299998	76.4566	0.00363549
		Learning	7.65136	-0.020963	26.0626	0.00667296
		Learning	-24.6439	0.0391353	-9.13883	0.0146692
		Learning	21.33	0.0124686	20.8927	0.0196499
		Learning	52.6654	-0.0338851	47.6235	0.0196519
		Learning	-38.3427	-0.00636629	-38.187	-0.00135052
		Learning	-2.8367	-0.00998608	-7.69455	0.00164304
		Learning	-24.545	-0.00930205	-22.4773	-0.00534806
		Learning	10.5212	-0.00144795	8.43553	-0.0193534
		Learning	-14.7731	0.0500844	-27.2996	-0.0133668
		Control	NA	0.0164221
		Control	-0.717177	0.0211213
		Control	NA	0.00462576
		Control	NA	0.0326522
		Control	1.78401	-0.00819921
		Control	-17.2186	-0.0308069
		Control	-22.3769	-0.00238317
		Control	-7.36717	0.00439217
		Control	23.6335	-0.0172874
		Control	-14.2165	-0.0136094
		Control	0.144252	0.0573855
		Control	-28.9717	-0.000336686
		Control	-27.1136	0.0251473
		Control	-38.8976	-0.0449535
		Control	7.92593	0.0698876
		Control	-43.0679	-0.00974584
		Control	94.2076	0.00835805
		Control	-0.542897	-0.0251086
		Control	0.100911	0.0140001
		Control	5.85306	-0.00743157
		Control	NA	NA

## Sheet: Figure 6b
Figure 6b
			Glu_post_5min	Similarity_diff	GABA_post_5min	Similarity_diff
			-10.6289	-0.021648	24.3936	-0.0019818
			2.72404	0.0247561	4.19073	0.0148548
			1.1428	0.0239182	-25.0083	0.0323061
			-8.30695	-0.101349	12.5579	-0.0829285
			-4.37262	0.0448814	46.7274	0.0358089
			4.78766	-0.019329	26.8807	-0.0458825
			4.73727	0.0105227	-73.293	0.0310077
			-2.31473	-0.0625598	56.0165	-0.0819947
			6.36144	0.0754263	80.3443	0.0192471
			-4.66945	0.0621128	9.74131	0.071221
			-1.18832	-0.065111	-16.5575	-0.0538661
			-7.5078	-0.00733048	-60.393	0.0429028
			7.85485	-0.0575287	-41.3483	-0.0611083
			-10.8419	-0.0146837	-13.8648	0.0235137
			1.90319	0.0803589	-46.7277	0.0966914
			-1.09521	-0.00437715	15.7895	-0.00854596
			9.69996	0.0192304	3.03917	-0.0105193
			6.78728	-0.043639	22.7241	-0.0740907
			-5.61388	0.00458847	-51.8296	0.0452781
			3.90461	-0.0166275	-6.27933	-0.0250781
			-1.32017	-0.0886567	9.10069	-0.089037
			0.886972	0.0734352	7.56602	0.0673228
			-5.28184	-0.0402994	-12.0091	-0.01922
			-5.51035	-0.0256639	-12.4162	-0.00372617
			-0.071229	0.0321146	5.21273	0.0299042
			-4.70828	-0.0736633	36.3521	-0.076898
			-7.30662	NA	44.0597	NA
			13.4996	0.0335955	14.5559	-0.0126497
			11.2136	0.0779913	-11.5188	0.0506326
			10.9589	0.0399612	30.3446	-0.0062495
			NA	NA	NA	NA
			-3.40162	0.0554014	-19.3162	0.0744062
			-4.57843	-0.0922286	-33.3003	-0.0632387
			4.54097	0.0708475	1.33643	0.0569722
			3.44481	-0.011354	-6.30784	-0.0184474
			-5.72962	0.0169069	-20.7634	0.0433928

## Sheet: Figure S2
Figure S2
		NAA							Gln
		PRE	POST1	POST2	POST3	POST4	Overnight		PRE	POST1	POST2	POST3	POST4	Overnight
		11.1969	10.7135	10.7444	10.4801	10.5063	9.9489		1.3228	1.4829	1.5283	1.3257	1.2607	1.8493
		9.4122	9.9983	9.8201	NA	NA	9.477		1.1845	1.1487	1.3163	NA	NA	1.5356
		8.5977	8.6927	8.8485	8.8305	9.0269	8.9343		1.0865	1.264	1.4442	1.2104	1.2626	1.86
		11.062	10.9773	11.0324	11.5186	11.0759	10.1097		2.1383	1.9487	2.1856	2.0461	2.4928	1.9196
		9.1589	8.9397	9.1987	9.4054	9.4597	8.8771		1.9837	1.6799	1.7385	1.7063	1.7352	1.6483
		9.0703	8.898	9.1594	8.9924	9.6882	9.5385		1.4417	1.5136	1.4481	1.6342	1.3681	2.2797
		9.7938	9.1668	9.6261	9.8451	9.1693	12.5395		1.5986	1.7712	2.0397	1.745	1.6072	2.6205
		11.5692	10.8619	12.2851	12.7625	12.9418	10.9803		2.5296	2.7638	2.8778	3.1678	3.096	2.3145
		9.6317	10.1702	9.8086	10.337	10.1885	10.3931		2.2041	2.3768	1.9397	2.3758	2.3499	2.1559
		9.9863	9.9431	10.3135	10.3514	9.8192	9.9817		2.1127	2.1524	2.4564	2.2589	2.0957	2.0891
		9.5443	9.4241	9.5818	9.5829	9.2932	9.3713		1.2449	1.6949	1.5961	1.6307	1.5304	1.7259
		9.3356	8.8109	8.9182	9.4266	9.3066	8.7361		1.3331	1.4238	1.3565	1.2766	1.3692	1.4807
		10.3187	11.5586	10.7553	10.7333	10.8276	11.0486		1.8731	1.8608	2.0302	1.8526	2.0305	2.1666
		9.1632	8.8422	8.6801	NA	8.0297	9.9024		2.3975	1.8086	2.1667	NA	2.1688	2.0682
		9.6311	9.3623	9.932	9.8773	9.8936	10.2576		1.777	1.7504	1.9576	1.7928	2.2228	2.4518
		9.8488	9.9872	9.9215	10.0489	10.2135	10.3245		1.7616	1.956	1.7262	1.6236	1.8899	1.7516
		9.4391	9.2856	9.3516	9.6631	9.6805	8.9921		1.8022	1.6872	2.0802	2.0666	2.0833	1.9304
		8.6428	9.0035	9.1767	9.0785	9.3133	9.7357		1.6943	1.6958	1.7004	1.81	1.6408	1.9629
		8.6575	8.6195	8.5726	8.8125	8.8261	9.2905		2.1238	2.0742	2.1695	2.1797	2.1983	1.9948
		9.2016	9.5271	9.6523	9.9192	10.1184	9.4775		1.6653	1.4392	1.5649	1.7471	1.6791	1.7847
		10.3231	10.686	9.9011	10.0334	10.3723	10.3506		2.0796	2.2871	2.0831	2.3885	2.1826	2.2662
		12.2849	11.4063	11.4911	11.4622	11.7439	11.0535		2.4841	1.9559	1.851	1.5448	2.0796	1.6647
		10.154	10.2682	9.9884	9.7349	9.7231	10.1242		1.8249	1.6891	1.4532	1.2944	1.4355	1.5633
		8.981	9.4667	9.2739	9.6852	10.0411	9.6737		1.6966	1.6102	1.8733	1.7717	2.0234	1.8946
		9.0688	8.9408	9.271	9.1295	9.0011	8.5963		2.0433	1.7828	2.0726	2.2894	2.0449	1.9124
		10.0773	10.0414	10.4677	10.4246	10.5584	9.9511		2.1196	1.9668	2.0673	2.0055	2.2623	2.2931
		11.551	11.2518	11.1989	11.2905	10.379	9.3994		3.0172	2.3432	2.2628	2.2669	2.4058	2.2915
		9.7888	10.8948	11.0083	11.3763	11.6636	9.6093		1.5883	2.2241	1.0467	1.5029	1.6614	1.7208
		10.5252	11.4998	11.9601	12.9225	11.76	10.1351		2.0386	2.2028	2.3452	2.3555	2.1577	1.9997
		8.774	9.0549	9.4038	NA	8.4422	8.849		1.3601	1.8002	1.9298	NA	1.645	1.4854
		8.7268	NA	NA	NA	8.5701	9.8117		1.4651	NA	NA	NA	1.5715	1.5858
		9.6851	9.7829	9.9576	10.1006	10.0393	10.2773		1.6939	1.7634	1.7596	1.6521	1.8755	1.5925
		8.4956	8.4151	8.4826	8.6912	8.5604	8.3887		1.9031	1.9507	1.8718	2.05	1.6997	1.7059
		10.1725	10.0408	9.8138	9.5419	10.8076	8.9018		2.299	2.0024	2.2298	2.0619	2.3974	1.7159
		9.443	9.4375	9.5837	9.8107	9.7789	8.8515		2.013	1.9193	2.0818	2.1836	2.2194	1.9173
		10.4666	9.6717	9.7137	9.8334	9.5288	9.28		2.0309	1.6337	1.8783	1.7386	1.7301	1.4599

[truncated: 1 more sheets: Figure S3]
